# Supplementary material for: A Comparative Study of the Effects of Osaterone Acetate and Deslorelin Acetate on Sperm Kinematics and Morpho-Functional Parameters in Dogs
Source: Animals (Basel). 2022 Jun 15;12(12):1548. doi: 10.3390/ani12121548 (PMC9219488; doi:10.3390/ani12121548)
Supplement: Supplementary file 1 [file animals-12-01548-s001.zip]

Archive with 1 entries (1 files):
- animals-1752802-supplementary.pdf
